# Supplementary material for: An Integrated Approach Reveals DNA Damage and Proteotoxic Stress as Main Effects of Proton Radiation in S. cerevisiae
Source: Int J Mol Sci. 2022 May 14;23(10):5493. doi: 10.3390/ijms23105493 (PMC9145671; doi:10.3390/ijms23105493)
Supplement: Supplementary file 1 [file ijms-23-05493-s001.zip]

Archive with 1 entries (1 files):
- ijms-1711218-supplementary.pdf
